# Supplementary material for: Counteraction between Astrin-PP1 and Cyclin-B-CDK1 pathways protects chromosome-microtubule attachments independent of biorientation
Source: Nat Commun. 2021 Dec 1;12:7010. doi: 10.1038/s41467-021-27131-9 (PMC8636589; doi:10.1038/s41467-021-27131-9)
Supplement: Supplementary file 3 — Source Data [file 41467_2021_27131_MOESM3_ESM.xlsx]

## Sheet: Inventory
Inventory of Supporting information
Quantitative data and statistical values in following graphs
Figure 1c
Figure 1d
Figure 1e
Figure 2b
Figure 2c
Figure 2e
Figure 3b
Figure 3d
Figure 4c
Figure 4d
Figure 5c
Figure 6b
Figure 6c
Figure 7b
Supplementary Figure 1c
Supplementary Figure 2c
Supplementary Figure 2d
Supplementary Figure 2f
Supplementary Figure 2h
Supplementary Figure 3a,b
Supplementary Figure 4a
Supplementary Figure 4b
Supplementary Figure 5b
Supplementary Figure 5d
Supplementary Figure 5f
Supplementary Figure 5h
Supplementary Figure 6d
Supplementary Figure 6e
Supplementary Figure 7b
Supplementary Figure 7d

## Sheet: Figure 1c
Figure 1c Astrin status (The percentage of kinetochore pairs)
Two tailed Mann Whitney test was performed to test the statistical significance: Single positive_DMSO vs CDK1i: p=0.7049 (ns) Signle posiove_DMSO vs Aurora-Bi: p=0.0001 (***) Double positive_DMSO vs CDK1i=0.1174 (ns) Double positive_DMSO vs Aurora-Bi=0.0001 (***) Negative_DMSO vs CDK1i=0.0021 (**) Negative_DMSO vs Aurora-Bi=0.0012 (**)
	Cell NO (Repeat NO)
DMSO	cell03(I)			DMSO	cell04(I)			DMSO	cell03(II)			DMSO	cell05(II)			DMSO	cell06(II)			DMSO	cell06(III)			DMSO	cell01(IV)			DMSO	cell02(IV)			DMSO	cell03(IV)			DMSO	cell05(IV)
	Mono-oriented	syntelic			Mono-oriented	syntelic			Mono-oriented	syntelic			Mono-oriented	syntelic			Mono-oriented	syntelic			Mono-oriented	syntelic			Mono-oriented	syntelic			Mono-oriented	syntelic			Mono-oriented	syntelic			Mono-oriented	syntelic
Astrin single positive	16	0		Astrin single positive	8	0		Astrin single positive	14	1		Astrin single positive	11	3		Astrin single positive	15	1		Astrin single positive	16	0		Astrin single positive	14	2		Astrin single positive	18	1		Astrin single positive	19	0		Astrin single positive	20	1
Astrin double positive	0	2		Astrin double positive	0	3		Astrin double positive	2	2		Astrin double positive	3	3		Astrin double positive	2	2		Astrin double positive	1	3		Astrin double positive	8	10		Astrin double positive	4	5		Astrin double positive	0	4		Astrin double positive	0	1
Negative	1	0		Negative	1	1		Negative	7	1		Negative	4	3		Negative	2	3		Negative	6	3		Negative	1	2		Negative	10	0		Negative	5	2		Negative	9	0
		Total				Total				Total												Total				Total				Total				Total				Total
Percentage		19				13				27				27				25				29				37				38				30				31
Astrin single positive	84.2105	0			61.5385	0		Astrin single positive	51.8519	3.7037			40.7407	11.1111			60	4		Astrin single positive	55.1724	0		Astrin single positive	37.8378	5.40541			47.3684	2.63158			63.3333	0			64.5161	3.22581
Astrin double positive	0	10.5263			0	23.0769		Astrin double positive	7.40741	7.40741			11.1111	11.1111			8	8		Astrin double positive	3.44828	10.3448		Astrin double positive	21.6216	27.027			10.5263	13.1579			0	13.3333			0	3.22581
Negative	5.26316	0			7.69231	7.69231		Negative	25.9259	3.7037			14.8148	11.1111			8	12		Negative	20.6897	10.3448		Negative	2.7027	5.40541			26.3158	0			16.6667	6.66667			29.0323	0
Astrin single positive	94.1176				88.8889				60.8696				61.1111				78.9474								60.8696				56.25				79.1667				68.9655
Astrin double positive	0				0				8.69565				16.6667				10.5263								34.7826				12.5				0				0
Negative	5.88235				11.1111				30.4348				22.2222				10.5263								4.34783				31.25				20.8333				31.0345
CDK1i	cell03(I)			CDK1i	cell03(III)			CDK1i	cell02(IV) 18min			CDK1i	cell03(IV) 14min			CDK1i	cell04(IV) 11min			CDK1i	cell05(IV) 11min			CDK1i	cell06(IV) 14min left lower			CDK1i	cell06(IV) 14min right upper			CDK1i	cell09(IV)
	Mono-oriented	syntelic			Mono-oriented	syntelic			Mono-oriented	syntelic			Mono-oriented	syntelic			Mono-oriented	syntelic			Mono-oriented	syntelic			Mono-oriented	syntelic			Mono-oriented	syntelic			Mono-oriented	syntelic
Astrin single positive	4	1		Astrin single positive	11	0		Astrin single positive	16	0		Astrin single positive	35	2		Astrin single positive	27	1		Astrin single positive	23	0		Astrin single positive	15	0		Astrin single positive	13	3		Astrin single positive	10	2
Astrin double positive	1	15		Astrin double positive	0	2		Astrin double positive	3	10		Astrin double positive	5	9		Astrin double positive	4	2		Astrin double positive	13	6		Astrin double positive	5	4		Astrin double positive	1	0		Astrin double positive	3	4
Negative	1	0		Negative	2	0		Negative	3	0		Negative	1	2		Negative	1	0		Negative	0	0		Negative	3	1		Negative	2	0		Negative	0	0
		Total				Total				Total				Total				Total				Total				Total				Total				Total
Percentage		22				15				32				54				35				42				28				19				19
Astrin single positive	18.1818	4.54545		Astrin single positive	73.3333	0		Astrin single positive	50	0			64.8148	3.7037			77.1429	2.85714			54.7619	0			53.5714	0			68.4211	15.7895			52.6316	10.5263
Astrin double positive	4.54545	68.1818		Astrin double positive	0	13.3333		Astrin double positive	9.375	31.25			9.25926	16.6667			11.4286	5.71429			30.9524	14.2857			17.8571	14.2857			5.26316	0			15.7895	21.0526
Negative	4.54545	0		Negative	13.3333	0		Negative	9.375	0			1.85185	3.7037			2.85714	0			0	0			10.7143	3.57143			10.5263	0			0	0
Aurora-Bi	cell01(I)			Aurora-Bi	cell02(I)			Aurora-Bi	cell02(II)			Aurora-Bi	cell03(II)			Aurora-Bi	cell04(II)			Aurora-Bi	cell02 (II)			Aurora-Bi	cell03 (upper right) (II)
	Mono-oriented	syntelic			Mono-oriented	syntelic			Mono-oriented	syntelic			Mono-oriented	syntelic			Mono-oriented	syntelic			Mono-oriented	syntelic			Mono-oriented	syntelic
Astrin single positive	0	0		Astrin single positive	0	2		Astrin single positive	3	0		Astrin single positive	0	0		Astrin single positive	0	0		Astrin single positive	0	3		Astrin single positive	1	3
Astrin double positive	0	21		Astrin double positive	7	13		Astrin double positive	1	17		Astrin double positive	2	19		Astrin double positive	0	38		Astrin double positive	2	42		Astrin double positive	1	25
Negative	0	0		Negative	0	2		Negative	1	1		Negative	0	0		Negative	0	0		Negative	0	1		Negative	0	0
		Total				Total				Total				Total				Total				Total				Total
Percentage		21				24				23				21				38				48				30
Astrin single positive	0	0			0	8.33333		Astrin single positive	13.0435	0			0	0			0	0			0	6.25			3.33333	10
Astrin double positive	0	100			29.1667	54.1667		Astrin double positive	4.34783	73.913			9.52381	90.4762			0	100			4.16667	87.5			3.33333	83.3333
Negative	0	0			0	8.33333		Negative	4.34783	4.34783			0	0			0	0			0	2.08333			0	0

## Sheet: Figure 1d
Figure 1d_Astrin CRESCENT and SLEEVE intensities
Two tailed Mann Whitney test was performed to test the statistical significance: DMSO vs CDK1i: p<0.0001 (****) DMSO vs Aurora-Bi: p<0.0001 (****)
DMSO	CDK1i	Aurora-Bi
Cell1	Cell1	Cell1
2.18785	2.99768	2.21283
1.53476	1.69961	2.79316
1.74258	1.92384	3.47475
1.47251	2.2273	2.58786
1.47786	2.73082	4.0206
1.69552	2.99127	2.39209
2.14354	2.58349	2.22711
1.91532	2.01523	3.407
1.74084	1.7349	3.17198
1.51756	1.77383	2.51178
Cell2	1.82271	Cell2
1.24474	2.2273	3.26881
1.20614	2.26715	2.3646
1.88164		2.23784
1.46644	Cell2	2.79277
1.33526	2.13508	2.667
1.33872	2.2052	2.31973
1.30761	1.92421	2.43528
	1.85213	2.27811
Cell3	1.8911	2.12703
1.65668	1.66131	2.48693
1.59758	1.80748
1.77586	1.97628	Cell3
1.79281	1.84859	2.64862
1.66115	1.94776	2.09396
1.56664		3.61516
1.29097	Cell3	3.39967
1.86769	1.9916	3.32916
1.55753	1.81729	2.57616
1.39962	1.70072	2.09089
1.32233	1.65736	1.92802
1.57871	1.53799	2.00909
Cell4	1.22525	2.85512
2.61657	1.63411	Cell4
2.03628	1.45255	5.27582
2.101	1.56519	2.31095
1.99928	1.4955	2.51284
1.96331	1.50447	3.99609
2.40253	1.71707	3.31794
2.11016	1.53799	2.77025
1.99928	1.53129	2.91923
1.64421	Cell4	3.10913
2.18024	1.37962	3.18078
2.5203	1.89699	3.7967
2.53453	2.35087	Cell5
Cell5	2.17731	5.6904
2.37806	1.96412	5.88994
1.9081	1.51789	2.30688
1.79553	1.6586	2.83207
2.20239	1.97802	3.11026
2.51644	1.82938	2.82894
2.31411	1.49154	3.10932
1.92027	1.47865	3.0545
2.21343	1.49173	3.05716
3.25227	1.54648	3.12641
2.4464	2.03712	Cell6
	Cell5	2.25989
Cell6	2.83919	1.90054
1.37042	2.12435	2.22739
1.39476	1.76532	2.02133
1.70045	1.94432	2.06683
1.63126	1.83172	2.39781
1.69579	Cell6	2.70368
1.59994	3.19538	1.66343
1.72063	3.16822	2.01345
1.35132	4.19856	2.09937
1.34481	3.75133	Cell7
1.48731	2.94521	1.60449
1.52224	2.32904	1.81433
	1.82311	1.99835
Cell7	2.22006	2.05231
1.49656	3.82921	2.13834
1.39075	2.58929	1.65617
1.50933	2.76752	1.62717
1.21662	2.1775	1.4017
1.60446	Cell7	Cell8
1.57533	3.19106	2.06495
1.42523	2.69175	2.14648
1.40376	1.78121	2.33171
1.18616	2.47244	1.95525
1.36609	Cell8	2.25187
1.32886	2.16159	2.34457
1.48752	1.98494	2.19397
1.29772	1.68677	2.60836
Cell8	1.76886	2.59216
1.88353	1.87717	2.11597
1.5429	2.23359
1.86025	1.558
1.64593	1.31383
1.41422	1.65075
1.82805	2.02828
1.68349	Cell9
1.5295	1.96491
1.85951	1.87428
2.19105	2.14656
1.34085	2.42682
Cell9	1.5875
1.75128	2.17265
1.7362	1.94991
1.74077	Cell10
1.48162	2.05
1.67339	2.36444
1.61519	2.17084
2.05394	3.26305
1.99739	2.00829
2.01039	2.16167
1.29523	2.28901
1.32624	2.08117
1.33301	2.23288
1.51269	1.91384
Cell10	1.99077
2.08272	2.44006
2.95836
1.51696
1.66703
1.78484
1.67231
2.8024
1.68696
1.49808
1.4643
1.8513

## Sheet: Figure 1e
Figure 1e Astrin CRESCENT intensities
Two tailed Mann Whitney test was performed to test the statistical significance: DMSO vs CDK1i: p<0.0001 (****) DMSO vs Aurora-Bi: p<0.0001 (****)
DMSO	CDK1i	Aurora-Bi
Cell1	Cell1	Cell1
2.07543	3.33045	2.21283
1.96331	2.33496	2.79316
1.65954	2.65197	3.47475
1.87627	3.19332	2.58786
1.37235	2.41174	4.0206
2.16942	2.90296	2.39209
2.11132	2.38139	2.22711
1.97697	2.06017	3.407
1.61031	2.36028	3.17198
1.40355	4.23576	2.51178
Cell2		Cell2
1.30757	Cell2	3.26881
1.56988	1.97847	2.3646
1.49707	2.19165	2.23784
1.8865	2.26363	2.79277
1.3816	1.97487	2.667
	1.86837	2.31973
Cell3	2.41687	2.43528
1.29864	1.85537	2.27811
1.32592	2.34938	2.12703
1.13404	1.75234	2.48693
1.45361	2.55869
1.57961		Cell3
1.63353	Cell3	2.64862
1.41373	1.98202	2.09396
1.58526	1.80855	3.61516
1.5705	1.91179	3.39967
1.63191	1.48935	3.32916
Cell4	1.69254	2.57616
1.71155	1.62625	2.09089
1.83081	1.6523	1.92802
2.07975	1.35618	2.00909
2.17679	1.53124	2.85512
1.69159	1.49122	Cell4
1.97496	Cell4	5.27582
1.97539	2.06364	2.31095
1.92153	2.14497	2.51284
1.97496	1.9339	3.99609
2.24643	1.6898	3.31794
Cell5	1.98256	2.77025
2.15898	2.6467	2.91923
1.78246	2.04932	3.10913
2.57356	1.57261	3.18078
2.49676	1.61389	3.7967
1.93518	1.50889	Cell5
2.29602	Cell5	5.6904
2.07177	2.02333	5.88994
2.21328	2.12526	2.30688
3.69723	2.10698	2.83207
3.04106	2.13573	3.11026
	2.16569	2.82894
Cell6	2.03951	3.10932
1.42317	2.02666	3.0545
1.45175	2.15042	3.05716
1.67612	1.93751	3.12641
1.23107	2.21532	Cell6
1.38775	Cell6	2.25989
1.63233	3.35153	1.90054
1.65479	2.59285	2.22739
1.29844	2.07463	2.02133
1.17723	3.2176	2.06683
1.45175	3.6012	2.39781
	2.52617	2.70368
Cell7	2.68213	1.66343
3.2524	1.99433	2.01345
1.87851	2.18304	2.09937
2.03541	2.24287	Cell7
1.9045	Cell7	1.60449
1.82505	1.6571	1.81433
1.92232	2.68308	1.99835
1.94074	1.79314	2.05231
1.87405	1.87995	2.13834
1.65432	1.97037	1.65617
1.53006	2.06459	1.62717
Cell8	1.79687	1.4017
1.77526	1.69914	Cell8
1.88882	2.43494	2.06495
1.54724	1.73024	2.14648
1.78484	Cell8	2.33171
2.69658	1.6117	1.95525
1.97798	2.57086	2.25187
1.70963	2.50639	2.34457
1.43147	1.75626	2.19397
1.6666	1.59752	2.60836
1.29326	1.59803	2.59216
Cell9	1.58722	2.11597
1.90261	2.0678
1.88623	2.02358
1.68027	2.39287
1.53964	Cell9
2.16998	2.14503
2.23141	2.21046
1.31438	1.96663
1.95516	1.981
1.575	2.1573
1.75476	2.23151
Cell10	1.63874
2.10675	1.63049
1.6328	1.66199
1.91144	1.71391
1.54822	Cell10
1.2542	1.89277
1.27919	2.13845
1.54822	1.99473
1.87269	2.2638
1.45789	2.01726
1.74573	2.00349
	1.96885
	2.04961
	2.3384
	1.80637

## Sheet: Figure 2b
A 8x8 pixel circle used for measurements. Average intensity was recorded.
	Cell 02 KT 01 (II)								Cell 05 KT 01 (II)								Cell 03 KT 01 (II)								Cell 01 KT 01 (II)								Cell 02 KT 02 (II)								Cell 05 KT 02 (II)								Cell 01 KT 02 (II)
Time (sec)	Bleach	Bleach - BG	Ref 1	Ref 2	Ref 3	Average Ref	Ref - bg	Background	Bleach	Bleach - BG	Ref 1	Ref 2	Ref 3	Average Ref	Ref - bg	Background	Bleach	Bleach - BG	Ref 1	Ref 2	Ref 3	Average Ref	Ref - bg	Background	Bleach	Bleach - BG	Ref 1	Ref 2	Ref 3	Average Ref	Ref - bg	Background	Bleach	Bleach - BG	Ref 1	Ref 2	Ref 3	Average Ref	Ref - bg	Background	Bleach	Bleach - BG	Ref 1	Ref 2	Ref 3	Average Ref	Ref - bg	Background	Bleach
-1.5	3887.96	1309.98	3155.89	3037.19	3109.77	3100.95	522.968	2577.98	4156.11	1424.54	3385.69	3485.29	3343.15	3404.71	673.134	2731.58	5331.96	2856.14	4173.94	4306.17	4214.1	4231.4	1755.58	2475.83	4541.44	1945.46	3375.67	3317.75	3485.75	3393.06	797.077	2595.98	3686.79	1086.58	3188.31	3121.98	3103.89	3138.06	537.846	2600.21	5746.65	2548.69	4750.35	4661.11	4811.04	4740.83	1542.87	3197.96	4477.65
-1	3923.81	1351.85	3149.08	3030.29	3107.42	3095.6	523.634	2571.96	4165.6	1413.25	3366.29	3452.02	3313.54	3377.28	624.936	2752.35	5323.27	2844.25	4134.98	4298.6	4178.08	4203.88	1724.87	2479.02	4620.33	2040.71	3393.23	3330.6	3443.52	3389.12	809.5	2579.61	3728.29	1145.21	3194.89	3110	3111.39	3138.76	555.68	2583.08	5749.96	2565.4	4761.23	4640.83	4780.61	4727.56	1543	3184.56	4556.33
-0.5	3850.04	1293.88	3126.54	3020.25	3069.56	3072.12	515.961	2556.15	4138.44	1410.79	3378.96	3452.27	3323.04	3384.76	657.102	2727.65	5382.75	2922.65	4125.85	4289.02	4186.54	4200.47	1740.37	2460.1	4551.14	1957.48	3372.83	3301.15	3470.33	3381.44	787.782	2593.65	3724.73	1154.44	3152.39	3098.52	3063.92	3104.94	534.654	2570.29	5709.02	2531.35	4749.89	4604.58	4828.86	4727.78	1550.1	3177.67	4475.52
0	3448.15	900.904	3060.44	2980.92	2995.86	3012.41	465.16	2547.25	3508.94	773.634	3339.21	3295.46	3198.48	3277.72	542.41	2735.31	4496.14	2021.79	4049.54	4138.89	3948.15	4045.53	1571.18	2474.35	3343.73	912.5	3031.67	2986.1	3148.75	3055.51	624.275	2431.23	3254.52	704.307	3301.52	2995.29	3045.06	3113.95	563.743	2550.21	4965.23	1835.96	4618.85	4472.6	4583.85	4558.43	1429.16	3129.27	3693.52
30	3528.29	951.865	3076.02	2995.56	3055.23	3042.27	465.846	2576.42	3635.94	895.942	3321.98	3318.85	3212.54	3284.45	544.455	2740	4653.31	2183.9	4022.67	4135.61	4010	4056.1	1586.69	2469.4	3822.52	1249.29	3297.35	3266.36	3360.25	3307.99	734.756	2573.23	3302.08	744.481	3313.69	3011.27	3092.29	3139.08	581.487	2557.6	5203.67	2073.06	4662.73	4487.08	4599.9	4583.24	1452.62	3130.61	3747.33
60	3490.04	949.25	3101.14	2991.14	3077.08	3056.45	515.661	2540.79	3697.98	964.135	3319.92	3380.19	3222.31	3307.47	573.628	2733.85	4603.11	2105.36	4025.15	4116.85	4077.69	4073.23	1575.48	2497.75	4061.17	1477.81	3286.4	3306.79	3402.35	3331.85	748.481	2583.36	3352.1	771.038	3277.6	3058.42	3108.52	3148.18	567.121	2581.06	5206.75	2085.89	4641.96	4411.02	4594.39	4549.12	1428.26	3120.86	3887.42
90	3374.65	826.385	3125.65	2972.6	3004.31	3034.19	485.917	2548.27	3748.71	1034.65	3279.11	3355.81	3191.5	3275.47	561.416	2714.06	4630.56	2134.94	4052.23	4140.56	4041.86	4078.22	1582.6	2495.61	4097.46	1526.52	3293.64	3305.48	3366.06	3321.72	750.783	2570.94	3298.79	727.711	3233.61	3056.94	3027.44	3106	534.923	2571.08	5315.31	2203.39	4648.35	4377.56	4617.58	4547.83	1435.9	3111.92	3943.65
120	3484.44	922.884	3120.73	2969.46	3012.77	3034.32	472.763	2561.56	3735.4	1036.44	3272.71	3367.96	3191.75	3277.47	578.513	2698.96	4617.65	2129.77	4033.33	4125.35	4011.19	4056.62	1568.74	2487.89	4201.75	1636.73	3280.44	3300.54	3389.19	3323.39	758.372	2565.02	3418.36	838.557	3212.77	3101.17	3021.04	3111.66	531.852	2579.81	5346.4	2238.14	4627.15	4352.11	4622.69	4533.99	1425.72	3108.27	3947.23
150	3496.08	946.365	3128.75	2996.83	2997.11	3040.9	491.185	2549.71	3807.14	1114.27	3259.35	3353.89	3187.81	3267.01	574.148	2692.86	4485.25	1979.19	4051.21	4095.56	4012.36	4053.05	1546.99	2506.06	4190.65	1622.19	3278.11	3294.04	3390.42	3320.86	752.397	2568.46	3431.54	846.711	3166.81	3066.25	3042.44	3091.83	507.006	2584.83	5415.86	2288.44	4544.02	4411.15	4539.15	4498.11	1370.69	3127.42	4001.11
180	3510.31	963.212	3088.04	2964.19	2932.14	2994.79	447.692	2547.1	3683.69	964.307	3273	3298.75	3167.85	3246.53	527.147	2719.39	4634.6	2142.71	4012.4	4056.75	4000.52	4023.22	1531.34	2491.89	4343.14	1813.06	3271.67	3275.5	3434.23	3327.13	797.058	2530.08	3353.17	779.558	3158.14	3046.71	3039.75	3081.53	507.917	2573.61	5456.23	2319.62	4600.1	4436.56	4615.4	4550.69	1414.07	3136.61	3987.58
210	3494.36	926.692	3076.23	2944.04	2960.15	2993.47	425.801	2567.67	3660.5	953.038	3252.89	3293.56	3211.64	3252.69	545.231	2707.46	4541.56	2011.69	3957.02	4092.89	4019.65	4023.19	1493.32	2529.86	4345.81	1792.75	3301.42	3288.98	3398.81	3329.74	776.679	2553.06	3353.15	815.481	3124.75	3051.65	3030.83	3069.08	531.404	2537.67	5465.21	2352.71	4577.1	4379.44	4568.92	4508.49	1395.99	3112.5	4103.89
240	3467.15	903.712	3080.73	2952.54	2953.42	2995.56	432.122	2563.44	3720.46	1037.19	3260.48	3266.48	3140.9	3222.62	539.353	2683.27	4586.11	2089.83	3978.6	4076.89	4030.14	4028.54	1532.25	2496.29	4320.89	1759.13	3287.29	3300.98	3413.08	3333.78	772.032	2561.75	3395.42	803.288	3171.5	3044.52	3043.71	3086.58	494.442	2592.14	5537.64	2429.06	4608.44	4402.83	4581.96	4531.08	1422.5	3108.58	3999.61
									3771.21	1070.12	3265.77	3278.19	3117.31	3220.42	519.327	2701.1	4675.08	2187.64	3917.25	4046.5	4016.85	3993.53	1506.09	2487.44
									3739.29	1072.29	3287.04	3302.06	3131.36	3240.15	573.154	2667	4692.52	2222	3856.89	4099.75	3996.19	3984.28	1513.76	2470.52	NOTE: previous plotting shows beyond 240 there is bleaching activity only.
									3699.08	1037.4	3286.08	3287.89	3148.44	3240.8	579.128	2661.67	4599.15	2110.52	3808.79	4016.21	4020.35	3948.45	1459.81	2488.64
									3600.85	902.442	3298.94	3264.44	3123.94	3229.11	530.705	2698.4	4677.89	2178.64	3779.1	3990.52	4042.21	3937.28	1438.03	2499.25
									3630.39	944.077	3274.83	3263.69	3134.33	3224.28	537.974	2686.31	4556.44	2074.31	3773.69	3985.69	4026.67	3928.69	1446.55	2482.14
									3603.35	953	3295.85	3253.33	3103.11	3217.43	567.083	2650.35	4576.65	2081.92	3751.15	4002.94	3984.94	3913.01	1418.28	2494.73
average pre-bleach		1318.57					520.854			1416.19					651.724			2874.35					1740.27			1981.22					798.12			1128.74					542.727			2548.48					1545.32
Normalisation
Time (sec)	Cell 02 KT 01 (II)	Cell 05 KT 01 (II)	Cell 03 KT 01 (II)	Cell 01 KT 01 (II)	Cell 02 KT 02 (II)	Cell 05 KT 02 (II)	Cell 01 KT 02 (II)	Cell 01 KT 01 (IV)	Cell 03 KT 01 (IV)	Cell 04 KT 01 (IV)	Cell 09 KT 01 (IV)	Cell 10 KT 01 (IV)	Cell 12 KT 01 (IV)	Cell 15 KT 01 (IV)	Cell 16 KT 01 (IV)	Cell 17 KT 01 (IV)	Cell 18 KT 01 (IV)
-1.5	0.989471	0.973899	0.985001	0.983237	0.971378	1.00167	0.987918	0.983237	0.977082	0.970401	1.03545	1.0028	0.993851	0.983562	0.988409	1.03295	0.978404
-1	1.01979	1.0407	0.998367	1.01555	0.990939	1.00816	1.02334	1.01555	1.01229	0.983003	0.984895	1.02244	0.994365	0.992414	1.00376	0.982099	0.975888
-0.5	0.990584	0.988031	1.01675	1.00098	1.03821	0.990215	0.988671	1.00098	1.01187	1.05019	0.980542	0.9764	1.01195	1.02435	1.00803	0.986888	1.0494
0	0.765049	0.656371	0.77909	0.588833	0.600713	0.778971	0.647814	0.588833	0.687717	0.563533	0.794689	0.735284	0.70427	0.784063	0.770711	0.687177	0.817556
30	0.807134	0.757285	0.833333	0.684944	0.615601	0.86536	0.651681	0.684944	0.770963	0.643967	0.812663	0.777982	0.822668	0.883183	0.824742	0.808204	0.828054
60	0.727159	0.77348	0.809081	0.795377	0.653711	0.885569	0.734772	0.795377	0.839266	0.689873	0.853184	0.824609	0.844207	0.954161	0.904198	0.91629	0.925528
90	0.67179	0.848109	0.816756	0.819076	0.654115	0.930472	0.782305	0.819076	0.808157	0.768575	0.866811	0.873107	0.855816	0.980956	0.923265	0.882937	0.916803
120	0.771111	0.824468	0.821978	0.869423	0.758102	0.951899	0.744343	0.869423	0.829791	0.747216	0.870605	0.949758	0.851259	0.937562	0.897246	0.980943	0.941965
150	0.761073	0.893117	0.774603	0.868543	0.802986	1.01237	0.76551	0.868543	0.881418	0.854421	1.05591	1.05174	0.902619	0.921486	0.871203	0.968555	0.908836
180	0.849875	0.841832	0.847169	0.916342	0.737975	0.99468	0.771423	0.916342	0.832017	0.805683	1.04245	1.04534	0.857658	0.938152	0.848586	0.932871	0.982639
210	0.859689	0.804399	0.815617	0.929852	0.737862	1.02194	0.824964	0.929852	0.838302	0.637065	0.993078	1.11393	0.874606	1.00528	0.824402	0.922602	0.963297
240	0.826108	0.884969	0.825769	0.917909	0.781163	1.03544	0.782457	0.917909	0.843879	0.590962	0.993276	1.08555	0.877581	0.984927	0.853776	1.08107	0.97429
[truncated: 87 more columns]

## Sheet: Figure 2c
A 8x8 pixel circle used for measurements. Average intensity was recorded.
Cell (set)	Cell 01 MT 01 (II)								Cell 02 MT 01 (II)								Cell 04 MT 01 (II)								Cell 05 MT 01 (II)								Cell 01 MT 01 (III)								Cell 03 MT 01 (III)								Cell 04 MT 01 (III)
Time (sec)	Bleach	Bleach - BG	Ref 1	Ref 2	Ref 3	Average Ref	Ref - bg	Background	Bleach	Bleach - BG	Ref 1	Ref 2	Ref 3	Average Ref	Ref - bg	Background	Bleach	Bleach - BG	Ref 1	Ref 2	Ref 3	Average Ref	Ref - bg	Background	Bleach	Bleach - BG	Ref 1	Ref 2	Ref 3	Average Ref	Ref - bg	Background	Bleach	Bleach - BG	Ref 1	Ref 2	Ref 3	Average Ref	Ref - bg	Background	Bleach	Bleach - BG	Ref 1	Ref 2	Ref 3	Average Ref	Ref - bg	Background	Bleach
-1.5	5098.9	2545.6	4149.25	4372.02	4191.21	4237.49	1684.19	2553.31	4630.81	1801.15	3768.67	3684.54	3587.04	3680.08	850.429	2829.65	5645.08	1332.88	4312.19	4080.33	4049.19	4147.24	1063.47	3083.77	4780.6	2146.9	3600.48	3579.11	3838.17	3672.59	1038.9	2633.69	9999.31	4176.29	7973.92	7872.86	7399.83	7748.87	1925.85	5823.02	10389.9	4972.92	8195.4	7875	7583.92	7884.78	2467.83	5416.94	9657.86
-1	5054.17	2539.98	4110.67	4329.42	4194.23	4211.44	1697.25	2514.19	4650.71	1838.37	3717.19	3625.29	3541.42	3627.97	815.622	2812.35	5584.11	1330.21	4253.9	4051.94	3975.65	4093.83	1067.89	3025.94	4684.02	2116.77	3590.21	3559.61	3771.89	3640.57	1073.32	2567.25	9897.04	4128.67	7774.65	7845.31	7276.71	7632.22	1863.86	5768.36	10225.9	4828.6	8057.73	7821.92	7625.42	7835.03	2437.7	5397.33	9581.94
-0.5	5022.79	2502.08	4086.92	4310.61	4113.36	4170.3	1649.59	2520.71	4545.65	1745.46	3724.4	3646.98	3544.23	3638.54	838.347	2800.19	5641.81	1431.77	4210.04	4043.77	3991.27	4081.69	1058.17	3023.52	4717.48	2120.27	3527.23	3575.25	3770.52	3624.33	1027.12	2597.21	9772.48	4131.48	7747.81	7707.29	7244.98	7566.69	1925.69	5641	10225.5	4886.5	8117.73	7690.56	7571.27	7793.19	2454.15	5339.04	9648
0	4134.67	1655.54	3883.31	4223.44	4015.75	4040.83	1561.7	2479.14	3841	1096.69	3499.19	3467.65	3506.08	3490.97	746.666	2744.31	4658.44	708.134	3950.31	3878.21	3827.79	3885.44	954.301	2931.14	4005.08	1443.96	3442.85	3459	3702.9	3534.92	973.802	2561.11	8288.75	2813.89	7439.15	7308.54	6942.85	7230.18	1755.31	5474.86	8693.21	3485.56	7710.64	7468.5	7302.79	7493.97	2286.32	5207.65	7843.15
3	4398.71	1917.92	3898.11	4184.9	4035.65	4039.56	1558.77	2480.79	3985.79	1219.83	3594.94	3464	3448.1	3502.35	736.384	2765.96	4785.61	810.923	3974.69	3864.42	3814.29	3884.47	962.622	2921.85	4079.89	1504.73	3447.17	3446.71	3703.11	3532.33	957.179	2575.15	8620.64	3078.64	7454.44	7286.31	6885.14	7208.63	1666.63	5542	8980.5	3728.5	7825.46	7559.64	7345.79	7576.96	2324.96	5252	8139.5
6	4414.56	1935	3863.23	4150	3901.89	3971.71	1492.15	2479.56	4062.04	1279.87	3542.9	3536.1	3444.15	3507.72	725.545	2782.17	4853.1	885.904	3967.19	3834.85	3788.06	3863.37	911.077	2952.29	4191.21	1632.17	3438.27	3449.94	3682.9	3523.7	964.667	2559.04	8715.52	3222.23	7446.69	7243.25	6914.56	7201.5	1708.21	5493.29	9038.61	3759.06	7794.36	7476.04	7284.61	7518.34	2238.78	5279.56	8155.61
9	4410.5	1907.83	3878.23	4189.08	3962.5	4009.94	1507.26	2502.67	4081.96	1331.85	3479.79	3485.58	3447.06	3470.81	720.693	2750.11	4874.4	890.846	3983.56	3838.14	3809.83	3877.17	917.173	2960	4219.02	1624.92	3432.21	3420.42	3661.61	3504.75	910.654	2594.1	8629.86	3095	7406.52	7175.21	6795.15	7125.63	1590.76	5534.86	9174.33	3900.27	7839.08	7466.21	7294.83	7533.37	2259.31	5274.06	8295.42
12	4513.81	2011.58	3892.98	4215.79	3964.08	4024.28	1522.05	2502.23	4087.11	1344.27	3596.54	3475.92	3415.02	3495.83	752.981	2742.85	4873.1	928.692	3944.4	3824.64	3794.35	3854.46	943.5	2910.96	4233.65	1650.37	3432.04	3422	3652.31	3502.12	918.827	2583.29	8721.86	3180.31	7382.4	7125.19	6799.89	7102.49	1560.94	5541.56	9229.64	3949.92	7715.89	7460.64	7313.25	7496.59	2216.88	5279.71	8364.94
15	4510.42	2028.33	3892.98	4197.48	3869.77	3986.74	1504.65	2482.1	4083.73	1333.21	3550.06	3467.4	3427.29	3481.58	731.064	2750.52	4858.6	924.904	3933.69	3830.79	3781.42	3848.63	906.692	2941.94	4265.69	1697.88	3415.77	3431.64	3675.71	3507.71	939.897	2567.81	8820.77	3334.08	7352.94	7185.48	6728.25	7088.89	1602.2	5486.69	9171.98	3882.44	7742.39	7396.36	7251.94	7463.56	2174.03	5289.54	8335.69
18	4488.64	1996.35	3896.69	4193.85	3901.79	3997.44	1505.15	2492.29	4131.46	1378.23	3560.86	3502.69	3427.96	3497.17	743.942	2753.23	4891.98	990.827	3901.15	3858.08	3757.77	3839	914.538	2924.46	4265.1	1693.13	3432	3406.56	3641.42	3493.33	921.365	2571.96	8698.29	3253.94	7228.02	7085.98	6622.96	6978.99	1534.64	5444.35	9247.14	3979.19	7770.15	7388.85	7263.21	7474.07	2206.13	5267.94	8319.92
21	4505.69	2030.81	3856.29	4230.21	3845.23	3977.24	1502.36	2474.89	4128.04	1368.35	3551.56	3474.11	3444.98	3490.22	730.526	2759.69	4880.23	973.481	3906.75	3869.89	3752.69	3843.11	929.397	2913.71	4287.58	1695.54	3429.08	3396.92	3650.69	3492.23	900.193	2592.04	8651.56	3254.4	7254.83	7110.94	6691.86	7019.21	1622.06	5397.15	9289.15	4030.58	7765.4	7331.08	7212.71	7436.4	2177.82	5258.58	8418.81
24	4556.83	2052.08	3833.69	4194.4	3805.56	3944.55	1439.8	2504.75	4163.29	1445.81	3531.52	3476.73	3427.71	3478.65	761.173	2717.48	4890.79	906.519	3984.27	3831.36	3746.85	3854.16	952.333	2901.83	4209.15	1658.27	3441.31	3400.06	3632.29	3491.22	940.333	2550.89	8736.96	3333.5	7233.94	7037.06	6648.08	6973.03	1569.56	5403.46	9199.48	3984.54	7641.14	7288.44	7116.44	7348.67	2133.73	5214.94	8240.83
27	4449.36	1953.81	3842.21	4142.65	3875.9	3953.59	1458.03	2495.56	4186.52	1444.87	3524.71	3468.56	3365.06	3452.78	711.122	2741.65	4872.75	857.5	4015.25	3830.52	3764.44	3870.07	965.628	2904.44	4260.69	1702.6	3396.73	3411.81	3643.64	3484.06	925.962	2558.1	8642.64	3254.31	7163.69	7084.39	6655.5	6967.86	1579.53	5388.33	9166.58	3924.15	7763.9	7333.5	7221.71	7439.71	2197.28	5242.42	8341.83
30	4445.56	1966.96	3837.73	4115.48	3828.85	3927.35	1448.76	2478.6	4191.06	1478.69	3568.06	3402.71	3425	3465.26	752.892	2712.36	4865.71	971.904	3893.81	3830.89	3722.79	3815.83	902.769	2913.06	4300.39	1745.83	3436.35	3424.69	3641.98	3501.01	946.448	2554.56	8645.94	3317.04	7179.04	6978.65	6588.9	6915.53	1586.63	5328.9	9108.4	3883.75	7682.25	7392.29	7126.94	7400.49	2175.84	5224.65	8403.98
33	4524.94	2058.83	3877.08	4037.25	3813.15	3909.16	1443.05	2466.11	4199.89	1469.02	3524.9	3412.36	3383.02	3440.1	709.231	2730.86	4919.98	960.173	3959.81	3775.69	3738.52	3824.67	955.769	2868.9	4296.86	1714.63	3378.02	3403.65	3643.98	3475.22	892.987	2582.23	8693.96	3340.14	7126.98	7029.6	6614.61	6923.73	1569.9	5353.83	9298.27	4054.65	7685.29	7306.5	7289.39	7427.06	2183.44	5243.61	8294.48
36	4485.36	2017.48	3856.04	4061.39	3797.81	3905.08	1437.19	2467.89	4216.29	1474.81	3518.15	3424.1	3380.77	3441.01	699.525	2741.48	4867.85	933.096	3934.75	3791.89	3747.25	3824.63	922.782	2901.85	4235.35	1694.06	3374.58	3377.35	3617.79	3456.57	915.282	2541.29	8678.06	3363.4	7087.83	7027.89	6727.69	6947.8	1633.15	5314.65	9167.11	3991.27	7586.31	7289.5	7109.96	7328.59	2152.74	5175.85	8392.25
39	4454.46	1988.96	3874	4064.71	3837.86	3925.53	1460.03	2465.5	4101.27	1389.23	3534.58	3400.36	3369.5	3434.81	722.776	2712.04	4944.19	1000.08	3944.11	3830.89	3716.08	3830.36	964.647	2865.71	4238.65	1691.62	3359.5	3406.94	3638.19	3468.21	921.173	2547.04	8566.1	3238.23	7051.89	7033	6645.85	6910.24	1582.38	5327.86	9104.85	3932.61	7582.31	7257.64	7113.83	7317.92	2145.69	5172.23	8441.89
42	4528.31	2054.02	3828	3993.56	3716.94	3846.17	1371.88	2474.29	4131.85	1392	3479.4	3414.58	3337.75	3410.58	670.731	2739.85	4885.64	973.866	3911.77	3804.39	3713.23	3809.8	958.545	2851.25	4260.56	1698.35	3359.5	3401.92	3604.35	3455.26	893.044	2562.21	8624.75	3380.35	7016.35	6992.02	6607.15	6871.84	1627.44	5244.4	9178.5	4017.54	7620.54	7286.73	6989.52	7298.93	2137.97	5160.96	8324.39
45	4484.08	2031.88	3846.71	4043.64	3762.85	3884.4	1432.21	2452.19	4124.23	1393.79	3509.14	3397.17	3319.02	3408.44	678	2730.44	4931.77	1004.42	3927.35	3793.19	3734.75	3818.43	964.929	2853.5	4240.67	1671.58	3366.33	3330.46	3582.5	3426.43	857.334	2569.1	8746.85	3490.9	6959.65	6983.36	6615.11	6852.71	1596.77	5255.94	9103.61	3947.63	7607.04	7212.48	7052.92	7290.81	2134.83	5155.98	8300.35
48	4461.92	2006.83	3836.94	4073.15	3765.15	3891.75	1436.65	2455.1	4120.73	1408.73	3486.52	3436.31	3336.98	3419.94	707.936	2712	4904.42	1029.1	3875.33	3817.48	3718.11	3803.64	959.141	2844.5	4284.54	1727.52	3373.21	3384.92	3599.17	3452.44	895.417	2557.02	8545.35	3287.67	7022.36	6857.1	6547.86	6809.11	1551.44	5257.67	9209.31	4076.23	7591.08	7151.11	7006.79	7249.66	2116.58	5133.08	8383.67
51	4527.52	2064.21	3803.56	4016.67	3755.29	3858.51	1395.2	2463.31	4128.4	1418.44	3498.33	3377.86	3292.02	3389.4	679.442	2709.96	4835.58	940.5	3895.08	3750.71	3726.58	3790.79	943.789	2847	4207.48	1673.83	3352.42	3355.54	3568.04	3425.33	891.679	2533.65	8522.89	3264.37	6965.96	7001.65	6525.98	6831.2	1572.68	5258.52	9135.69	3998.19	7524.6	7133.27	7033	7230.29	2092.79	5137.5	8371.89
54	4517.5	2041.58	3843.25	4033.44	3745.9	3874.2	1398.28	2475.92	4121.98	1423.15	3500.52	3424.39	3318.54	3414.48	715.654	2698.83	4835.31	943.981	3891.33	3808.96	3716.33	3805.54	957.097	2848.44	4210.31	1660.35	3337.9	3384.89	3552.04	3424.94	874.98	2549.96	8413.71	3240.33	6948.31	6919.27	6449.69	6772.42	1599.04	5173.39	9038.86	3893.5	7564.64	7172.56	7020.71	7252.64	2107.27	5145.36	8381.52
57	4486.52	1993.83	3843.65	4007.33	3749.36	3866.78	1374.09	2492.69	4112.15	1418.02	3498.96	3379.4	3291.64	3390	695.865	2694.14	4907.79	1016.15	3891.64	3736.81	3719.04	3782.49	975.379	2807.11	4248.04	1700.25	3321.71	3336.06	3547.81	3401.86	854.071	2547.79	8452.46	3220.6	6977.23	6908.27	6427.58	6771.03	1539.16	5231.86	9101.65	4002.64	7474.35	7153.1	7009.75	7212.4	2113.38	5099.02	8237.98
60	4502.29	2027.35	3867.98	3972	3748.69	3862.89	1387.95	2474.94	4087.75	1396.87	3462.81	3346.89	3252.14	3353.94	663.058	2690.89	4865.58	946.289	3919.29	3728.15	3673.08	3773.51	949.179	2824.33	4306.61	1762.92	3324.92	3351.39	3565.52	3413.94	870.25	2543.69	8260.85	3075.96	6870.9	6874.23	6439.35	6728.16	1543.28	5184.89	9063.27	3879.61	7526.42	7139.56	7018.46	7228.15	2044.49	5183.65	8395.89
63	4479.85	2013.29	3787.94	3985.75	3717.75	3830.48	1363.92	2466.56	4167.79	1473.04	3476.11	3355.46	3246.61	3359.4	664.647	2694.75	4815.67	959.442	3856.23	3759.39	3693.6	3769.74	963.852	2805.89	4238.02	1704.85	3321.65	3330.4	3548.48	3400.18	867.007	2533.17	8405.89	3234.6	6936.9	6920.56	6504.52	6787.33	1616.04	5171.29	9016.33	3914.08	7424.96	7121.15	6996.5	7180.87	2078.62	5102.25	8250.46
66	4550.56	2116.5	3886.67	3903.46	3713.6	3834.58	1400.52	2434.06	4166.5	1424.21	3462.44	3325.44	3238.64	3342.17	599.885	2742.29	4835.31	955.885	3879.42	3764.1	3673.11	3772.21	941.192	2831.02	4287.65	1763.92	3283.44	3374.08	3512.06	3389.86	866.128	2523.73	8507.02	3270.94	6935	6905.11	6513.94	6784.69	1548.61	5236.08	9010.4	3907.81	7445.64	7138.64	7024.92	7203.06	2100.47	5102.6	8212.96
69	4450.23	1999.04	3791.71	3959.86	3687.83	3813.13	1361.94	2451.19	4156.35	1469.9	3479.94	3281.44	3240.94	3334.11	647.667	2686.44	4797.33	941.769	3855.56	3708.65	3701.42	3755.21	938.847	2816.36	4242.15	1685.13	3287.61	3350	3531.64	3389.75	832.731	2557.02	8431.75	3250	6948.39	6833.83	6498.25	6760.15	1578.4	5181.75	9120.23	4015.67	7516.44	7128.98	7025.85	7223.76	2119.2	5104.56	8281.48
72	4479.67	2031	3772.85	3923.4	3678.23	3791.49	1342.82	2448.67	4119.44	1423.33	3456.29	3337.75	3260.42	3351.49	655.372	2696.11	4861.58	1043.38	3818.19	3778.11	3708.94	3768.42	949.647	2818.77	4228.5	1693.83	3340.15	3364.5	3514.65	3406.44	871.763	2534.67	8337.94	3149.33	6901.79	6783.94	6396.79	6694.17	1505.56	5188.61	9057.52	3981.98	7517.23	7126.35	6916.4	7186.66	2111.12	5075.54	8239.64
75	4495.46	2026.62	3816.27	3959.33	3688.29	3821.29	1352.45	2468.85	4131.58	1430.31	3464.65	3299.17	3238.23	3334.02	632.75	2701.27	4861.42	1002.9	3858.52	3722.08	3712.23	3764.28	936.834	2827.44	4265	1734.06	3309.33	3331.9	3511.83	3384.35	853.411	2530.94	8383.58	3203.65	6857.86	6818.17	6463.33	6713.12	1533.2	5179.92	9034.02	3953.38	7512.58	7131.96	6927.69	7190.74	2110.11	5080.64	8171.79
78	4423.52	1961.5	3761.25	3905.42	3667.42	3778.03	1316.01	2462.02	4209.42	1518.94	3452.36	3300.54	3227.17	3326.69	636.211	2690.48	4832.65	970.981	3861.67	3695.04	3681.79	3746.17	943.397	2802.77	4270.44	1740.21	3347.79	3323.48	3488.48	3386.58	856.352	2530.23	8384.94	3268.4	6878.25	6753.44	6379.65	6670.45	1553.91	5116.54	9010.15	3925.83	7458.77	7017.15	6896	7123.97	2039.65	5084.33	8174.86
81	4488.04	2028.19	3772.48	3851.56	3701.9	3775.31	1315.47	2459.85	4184.46	1521.96	3475.4	3261.85	3224.77	3320.67	658.173	2662.5	4830.92	961.75	3869.17	3724.73	3701.98	3765.3	968.949	2796.35	4323.23	1787.85	3295.75	3306.44	3502.44	3368.21	832.826	2535.39	8315.77	3130.98	6856.23	6704.83	6431.67	6664.24	1479.46	5184.79	9051.85	3968.79	7460.69	7016.42	6952.83	7143.31	2060.26	5083.06	8024.42
84	4461.29	2021.85	3799.39	3906.96	3699.23	3801.86	1362.42	2439.44	4180.04	1482.83	3444.75	3301.25	3229.83	3325.28	628.064	2697.21	4817.96	959.981	3857.98	3674.56	3686.14	3739.56	922.923	2816.64	4262.31	1728.54	3289.4	3296.71	3498.06	3361.39	827.622	2533.77	8418.77	3270.23	6854.36	6739.1	6398.9	6664.12	1515.58	5148.54	8996.42	3903.25	7476.15	6958.81	6919.11	7118.03	2024.85	5093.17	8205.52
87	4501.61	2034.83	3789.5	3912.46	3672.14	3791.37	1324.58	2466.79	4207.14	1515.1	3459.31	3263.64	3223.25	3315.4	623.36	2692.04	4825.29	987.326	3837.96	3703.4	3671.61	3737.66	927.833	2809.83	4218.19	1692.19	3290.08	3295.15	3479.89	3355.04	829.039	2526	8526.9	3389.27	6809.48	6692.42	6380.46	6627.46	1489.82	5137.64	9020.27	3972.79	7423.69	6954.79	6933.56	7104.01	2056.53	5047.48	8129.14
90	4503.64	2036.79	3782.73	3894.98	3649.4	3775.71	1308.86	2466.85	4169.5	1484.33	3426.23	3271.9	3217.35	3305.16	619.987	2685.17	4829.33	954.442	3874.89	3703.48	3728.44	3768.94	962.532	2806.4	4244.02	1720.52	3276.08	3330.5	3469.86	3358.81	835.314	2523.5	8525.33	3437.73	6844.98	6690	6383.69	6639.56	1551.96	5087.6	9015.96	3980.87	7392.35	6979.71	6890.46	7087.51	2052.41	5035.1	8052.17
average pre-bleach		2529.22					1677.01			1794.99					834.799			1364.96					1063.18			2127.98					1046.45			4145.48					1905.13			4896.01					2453.23
Normalisation
Time (sec)	Cell 01 MT 01 (II)	Cell 02 MT 01 (II)	Cell 04 MT 01 (II)	Cell 05 MT 01 (II)	Cell 01 MT 01 (III)	Cell 03 MT 01 (III)	Cell 04 MT 01 (III)	Cell 05 MT 01 (III)	Cell 03 MT 01 (II)	Cell 02 MT 01 (III)	Cell 06 MT 01 (III)	Cell 07 MT 08 (III)	Cell 08 MT 01 (II)	Cell 01 (IV)	Cell 02 (IV)	Cell 03 (IV)	Cell 04 (IV)	Cell 05 (IV)	Cell 06 (IV)	Cell 07 (IV)	Cell 08 (IV)
-1.5	1.00219	0.98499	0.976238	1.01622	0.996594	1.0097	0.998718	1.0035	0.993328	1.00369	0.98602	1.00476	0.990456	1.0032	0.984066	0.99945	1.01177	0.990264	1.00099	1.00694	0.945033
-1	0.992278	1.04824	0.970244	0.969825	1.018	0.992514	1.00211	1.0127	1.00605	0.979334	0.99977	0.96355	0.993437	1.02028	1.00966	0.986974	0.977202	1.03075	1.00412	0.992175	1.04337
-0.5	1.00571	0.968291	1.05391	1.01512	0.985984	0.997684	0.999243	0.984374	1.00069	1.01777	1.01328	1.03353	1.01661	0.977464	1.0064	1.01392	1.01125	0.980364	0.995149	1.00096	1.01877
0	0.702896	0.683089	0.577986	0.72918	0.73672	0.76389	0.658724	0.84441	0.774469	0.753645	0.703178	0.793695	0.778332	0.753241	0.663482	0.756503	0.629574	0.720678	0.687769	0.71526	0.682288
3	0.815828	0.770393	0.656162	0.773063	0.848927	0.803552	0.776474	0.896261	0.877234	0.875612	0.788642	0.88515	0.949236	0.819804	0.752208	0.840749	0.72187	0.778625	0.751994	0.812246	0.670563
6	0.859841	0.820387	0.757389	0.832029	0.866893	0.841323	0.789342	0.941398	0.88635	0.858558	0.83833	0.899327	0.906264	0.817048	0.770587	0.860082	0.796864	0.811901	0.797673	0.815319	0.721052
9	0.839265	0.859455	0.756552	0.877463	0.894141	0.864995	0.793852	0.947217	0.922422	0.857446	0.770902	0.96301	0.95482	0.894073	0.794482	0.898517	0.770231	0.808247	0.835259	0.846219	0.688045
12	0.876307	0.830274	0.766686	0.883275	0.936343	0.892776	0.840973	0.954717	0.911913	0.828281	0.732613	0.901956	0.910655	0.875361	0.827577	0.889169	0.78133	0.810829	0.821599	0.869734	0.825244
15	0.893824	0.84813	0.794555	0.888335	0.956335	0.894821	0.851192	0.968544	0.910228	0.856088	0.81704	0.942557	0.941246	0.886596	0.854508	0.88726	0.79289	0.846675	0.887616	0.870174	0.851886
18	0.879436	0.861593	0.843885	0.903668	0.974437	0.903774	0.845659	0.962236	0.914117	0.911681	0.847098	0.924011	0.931032	0.899812	0.849541	0.895325	0.841217	0.867368	0.949528	0.871284	0.828302
21	0.896281	0.871122	0.815856	0.926236	0.922053	0.927344	0.952317	0.947728	0.931787	0.966819	0.885102	0.934873	0.953143	0.9362	0.846114	0.90433	0.820824	0.911563	1.05181	0.881447	0.927271
24	0.945018	0.883377	0.741439	0.867207	0.976051	0.935695	0.843119	0.969065	0.946567	0.902402	0.829692	1.0096	1.04388	0.892806	0.910981	0.898833	0.853831	0.938863	0.960366	0.890337	1.15481
27	0.888513	0.944935	0.69169	0.904207	0.94685	0.894862	0.91247	0.977084	0.925346	0.879459	0.850675	0.95914	0.974264	0.89593	0.878569	0.942241	0.824458	0.907778	0.933755	0.873184	1.02376
30	0.900222	0.913407	0.83856	0.907097	0.960785	0.894376	0.908415	0.972678	0.936466	0.881683	0.87148	1.019	1.04274	0.900523	0.904084	0.929478	0.871447	0.954984	0.920489	0.901789	1.07463
33	0.945995	0.963294	0.782499	0.944225	0.977782	0.930481	0.853378	0.958078	0.923678	0.917624	0.87458	0.980437	1.01035	0.902603	0.960632	0.922125	0.846806	1.02934	0.989946	0.888307	0.823049
36	0.930772	0.980507	0.787616	0.91017	0.946465	0.928997	0.964038	0.976353	0.935937	0.946913	0.887012	0.959482	0.979446	0.941423	0.90343	0.917271	0.848068	0.981212	1.0537	0.889843	1.09484
39	0.903265	0.893902	0.807518	0.903046	0.940477	0.918353	0.965681	0.984313	0.960311	0.923046	0.835729	1.03357	0.992037	0.980407	0.964121	0.907748	0.856348	1.08003	0.928081	0.886974	0.931724
42	0.992746	0.965183	0.79136	0.935196	0.954571	0.941574	0.905866	0.982695	0.958463	0.910482	0.886561	0.975626	1.0013	0.930135	0.922191	0.951207	0.862615	0.912871	0.991284	0.909894	0.860549
45	0.940682	0.956062	0.81079	0.958795	1.00472	0.92655	0.914382	0.980438	0.944373	0.904301	0.989311	1.03782	0.977031	0.976641	0.920244	0.960013	0.853133	0.966583	0.86903	0.915083	1.01899
48	0.926204	0.92545	0.83572	0.948739	0.97388	0.964982	0.92774	0.979092	0.940043	0.914012	0.883535	0.979612	1.04309	0.972746	0.973413	0.934591	0.870282	1.00055	0.926085	0.920736	0.86893
51	0.980996	0.970909	0.776196	0.923106	0.953914	0.957269	0.962561	0.971134	0.955244	0.96645	0.893479	0.987426	0.989669	0.969303	0.98605	0.94416	0.884596	1.05199	0.842567	0.909003	0.985249
54	0.968104	0.924843	0.768236	0.933146	0.931281	0.925797	0.974892	0.96526	0.953938	0.975537	0.809859	0.988355	0.990875	0.991738	1.00184	0.951432	0.844773	0.922654	1.06026	0.94467	0.814846
57	0.962102	0.947711	0.811471	0.978967	0.961619	0.948996	0.924955	0.978832	0.936985	0.888416	0.94892	1.01766	0.988315	0.977891	0.979585	0.945226	0.866872	1.03691	1.00599	0.931537	1.08606
60	0.968508	0.979765	0.776538	0.996182	0.915985	0.950821	0.997982	0.9752	0.970476	0.967843	0.899921	1.03159	1.03138	1.00316	0.934199	0.996807	0.863167	1.00796	1.07234	0.939905	0.984123
63	0.978735	1.03072	0.775346	0.966968	0.919855	0.943517	0.924927	0.984324	0.964036	0.952128	0.875026	0.975597	1.0166	0.998497	0.982141	0.979136	0.867543	0.953666	0.964682	0.910724	0.966686
66	1.00202	1.10414	0.791069	1.00149	0.970693	0.932208	0.910574	0.974949	0.968007	0.944189	0.917417	1.01499	0.991444	1.00987	0.983075	0.949284	0.895069	1.02942	0.9508	0.933215	0.956554
69	0.973221	1.0555	0.781335	0.995129	0.946272	0.949473	0.971336	0.961729	0.956598	0.93768	0.874301	0.965592	0.968793	0.987046	0.973538	0.937445	0.900741	0.957974	1.07493	0.930776	0.938848
72	1.00286	1.01003	0.855795	0.955476	0.961327	0.945108	0.939303	0.989968	0.972005	0.926845	0.917678	1.01351	0.993338	0.988455	0.986401	0.973233	0.887786	1.12919	1.07503	0.9474	1.12479
75	0.993573	1.05127	0.833843	0.999206	0.96028	0.938772	0.913248	0.974076	0.991355	0.9675	0.846073	1.01697	1.02646	0.977805	0.972329	0.985446	0.886169	1.05669	1.00194	0.942448	0.920738
78	0.988273	1.11035	0.801684	0.999307	0.96663	0.964432	0.866632	0.968066	0.979706	0.946614	0.783875	1.06607	1.05466	0.973026	1.02456	0.983362	0.883476	1.03653	0.992745	0.914755	0.845966
81	1.0223	1.07543	0.773123	1.05566	0.972589	0.965234	0.897007	0.97208	0.969328	0.924148	0.903941	1.02061	1.03528	0.995919	1.00341	0.962636	0.869005	1.13169	1.05546	0.965472	1.06054
84	0.983981	1.09801	0.810186	1.02706	0.991629	0.965892	0.928065	0.975676	0.985418	0.918495	0.832373	1.04587	1.10936	0.93976	1.0406	1.02401	0.874858	1.0441	0.950666	0.945174	0.801773
87	1.01859	1.13037	0.828854	1.00375	1.0455	0.967956	0.909511	0.964973	0.994693	0.945019	0.862532	1.13523	1.07407	0.96461	1.07622	0.960622	0.87719	1.18558	1.06717	0.92499	0.993683
90	1.03182	1.11344	0.772363	1.01288	1.01799	0.971872	0.829797	0.981495	0.95487	0.931852	0.854937	0.990605	1.01054	0.944542	1.01706	0.988745	0.860836		0.905306	0.938687	0.919883
[truncated: 119 more columns]

## Sheet: Figure 2e
Figure 2e_Kinetochore Astrin recovery time
	DMSO Control		CDK1i
		First time point showing KT recovery signal (sec)		First time point shoing KT recovery signal (sec)
Experiment 1	Cell1	150	Cell1	105
	Cell2	60	Cell2	90
	Cell3	45	Cell3	75
	Cell4	60	Cell4	105
	Cell5	75	Cell5	90
	Cell6	75	Cell6	150
			Cell7	75
			Cell8	120
Experiment 2	Cell1	100	Cell1	40
	Cell2	100	Cell2	80
			Cell3	140

## Sheet: Figure 3b
Figure 3b_Incidence of Astrin fragments at kinetochores
Two tailed Mann-Whitney test was performed, the exact p valuses are shown below: WT DMSO vs WT CDK1i: P<0.0001 (****) WT DMSO vs WT CDK1i + Aurora-Bi:P<0.0001 (****) WT CDK1i vs WT CDK1i + Aurora-Bi: p=0.0730 (ns) 694-1193 DMSO vs 694-1193 CDK1i:P<0.0001 (****) 694-1193 DMSO vs 694-1193 CDK1i + Aurora-Bi:P<0.0001 (****) 694-1193 CDK1i vs 694-1193 CDK1i + Aurora-Bi: P<0.0001 (****) 851-1193 DMSO v…
Experiment 1
694-1193	RO3306+ZM							RO3306									DMSO
KT munber	Cell01	Cell02	Cell03	Cell04	Cell05	Cell06		Cell01	Cell02	Cell03	Cell04	Cell05	Cell06	Cell07	Cell08		Cell02	Cell03	Cell04	Cell05	Cell06	Cell07
Astrin positive	24	24	52	14	28	82		62	18	13	15	34	44	9	7		10	5	2	11	6	3
Astrin negative	32	52	68	37	49	39		41	61	76	75	94	103	69	75		136	79	67	71	64	52
Total number	56	76	120	51	77	121		103	79	89	90	128	147	78	82		146	84	69	82	70	55
Percentage
694-1193	RO3306+ZM							RO3306									DMSO							x
	Cell01	Cell02	Cell03	Cell04	Cell05	Cell06		Cell01	Cell02	Cell03	Cell04	Cell05	Cell06	Cell07	Cell08		Cell02	Cell03	Cell04	Cell05	Cell06	Cell07
Astrin positive	42.8571	31.5789	43.3333	27.451	36.3636	67.7686		60.1942	22.7848	14.6067	16.6667	26.5625	29.932	11.5385	8.53659		6.84932	5.95238	2.89855	13.4146	8.57143	5.45455
Astrin negative	57.1429	68.4211	56.6667	72.549	63.6364	32.2314		39.8058	77.2152	85.3933	83.3333	73.4375	70.068	88.4615	91.4634		93.1507	94.0476	97.1014	86.5854	91.4286	94.5455
851-1193	RO3306+ZM							RO3306							DMSO
KT munber	Cell01	Cell02	Cell03	Cell04	Cell05	Cell06		Cell01	Cell02	Cell03	Cell04	Cell05	Cell06		Cell01	Cell02	Cell03	Cell04	Cell05	Cell06
Astrin positive (CRESCENT and SLEEVE)	5	9	13	7	7	8		30	16	16	20	7	19		10	11	7	8	13	7
Astrin negative	60	45	35	38	44	73		43	58	40	69	47	59		78	95	92	58	76	80
Total number	65	54	48	45	51	81		73	74	56	89	54	78		88	106	99	66	89	87
Percentage
851-1193	RO3306+ZM
	Cell01	Cell02	Cell03	Cell04	Cell05	Cell06		Cell01	Cell02	Cell03	Cell04	Cell05	Cell06		Cell01	Cell02	Cell03	Cell04	Cell05	Cell06
Astrin positive	7.69231	16.6667	27.0833	15.5556	13.7255	9.87654		41.0959	21.6216	28.5714	22.4719	12.963	24.359		11.3636	10.3774	7.07071	12.1212	14.6067	8.04598
Astrin negative	92.3077	83.3333	72.9167	84.4444	86.2745	90.1235		58.9041	78.3784	71.4286	77.5281	87.037	75.641		88.6364	89.6226	92.9293	87.8788	85.3933	91.954
WT	RO3306+ZM							RO3306							DMSO
KT munber	Cell01	Cell02	Cell03	Cell04	Cell06	Cell07		Cell03	Cell04	Cell05	Cell06	Cell01(buttom)	Cell02(Top)		Cell01	Cell02	Cell03	Cell04	Cell05 (upper right)	Cell06 (lower left)
Astrin positive (CRESCENT and SLEEVE)	82	72	64	29	65	33		59	51	87	81	90	93		35	34	16	14	28	31
Astrin negative	7	8	18	9	4	7		8	15	16	9	11	18		54	55	30	38	33	41
Total number	89	80	82	38	69	40		67	66	103	90	101	111		89	89	46	52	61	72
	RO3306+ZM							RO3306							DMSO
Percentage	Cell01	Cell02	Cell03	Cell04	Cell06	Cell07		Cell03	Cell04	Cell05	Cell06	Cell01(buttom)	Cell02(Top)		Cell01	Cell02	Cell03	Cell04	Cell05 (upper right)	Cell06 (lower left)
Astrin positive (CRESCENT and SLEEVE)	92.1348	90	78.0488	76.3158	94.2029	82.5		88.0597	77.2727	84.466	90	89.1089	83.7838		39.3258	38.2022	34.7826	26.9231	45.9016	43.0556
Astrin negative	7.86517	10	21.9512	23.6842	5.7971	17.5		11.9403	22.7273	15.534	10	10.8911	16.2162		60.6742	61.7978	65.2174	73.0769	54.0984	56.9444
Experiment 2
694-1193	RO3306+ZM							RO3306							DMSO
KT munber	Cell01	Cell02	Cell03	Cell04	Cell05	Cell06		Cell01	Cell02	Cell03	Cell04	Cell05	Cell06		Cell01	Cell02	Cell03	Cell05	Cell06
Astrin positive	51	41	54	50	66	40		31	23	24	20	7	28		10	8	23	15	16
Astrin negative	48	23	27	57	17	11		51	34	64	49	99	43		127	86	129	66	55
Total number	99	64	81	107	83	51		82	57	88	69	106	71		137	94	152	81	71
Percentage
	RO3306+ZM							RO3306							DMSO
	Cell01	Cell02	Cell03	Cell04	Cell05	Cell06		Cell01	Cell02	Cell03	Cell04	Cell05	Cell06		Cell01	Cell02	Cell03	Cell05	Cell06
Astrin positive	51.5152	64.0625	66.6667	46.729	79.5181	78.4314		37.8049	40.3509	27.2727	28.9855	6.60377	39.4366		7.29927	8.51064	15.1316	18.5185	22.5352
Astrin negative	48.4848	35.9375	33.3333	53.271	20.4819	21.5686		62.1951	59.6491	72.7273	71.0145	93.3962	60.5634		92.7007	91.4894	84.8684	81.4815	77.4648
851-1193	RO3306+ZM									RO3306								DMSO
KT munber	Cell01	Cell02	Cell03	Cell04	Cell05	Cell06	Cell07	Cell08		Cell01	Cell02	Cell03	Cell04	Cell05	Cell06	Cell07		cell01	Cell02	Cell03	Cell04	Cell05	Cell06
Astrin positive	21	14	9	19	18	11	4	34		18	16	27	23	23	47	36		9	14	22	23	8	12
Astrin negative	30	55	42	82	36	46	74	45		44	40	88	107	50	74	80		70	118	105	63	69	75
Total number	51	69	51	101	54	57	78	79		62	56	115	130	73	121	116		79	132	127	86	77	87
	RO3306+ZM									RO3306								DMSO
Percentage	Cell01	Cell02	Cell03	Cell04	Cell05	Cell06	Cell07	Cell08		Cell01	Cell02	Cell03	Cell04	Cell05	Cell06	Cell07		cell01	Cell02	Cell03	Cell04	Cell05	Cell06
Astrin positive	41.1765	20.2899	17.6471	18.8119	33.3333	19.2982	5.12821	43.038		29.0323	28.5714	23.4783	17.6923	31.5068	38.843	31.0345		11.3924	10.6061	17.3228	26.7442	10.3896	13.7931
Astrin negative	58.8235	79.7101	82.3529	81.1881	66.6667	80.7018	94.8718	56.962		70.9677	71.4286	76.5217	82.3077	68.4932	61.157	68.9655		88.6076	89.3939	82.6772	73.2558	89.6104	86.2069
Experiment 3
694-1193	RO3306+ZM						RO3306						DMSO
KT munber	Cell01	Cell02	Cell03	Cell04	Cell05		Cell01	Cell02	Cell03	Cell04	Cell05		Cell10	Cell09	Cell07	Cell06	Cell03
Astrin positive	46	31	59	35	33		20	20	35	23	25		12	9	11	4	6
Astrin negative	6	32	38	35	21		38	26	33	42	44		44	43	72	53	36
Total number	52	63	97	70	54		58	46	68	65	69		56	52	83	57	42
Percentage	Cell01	Cell02	Cell03	Cell04	Cell05		Cell01	Cell02	Cell03	Cell04	Cell05		Cell10	Cell09	Cell07	Cell06	Cell03
Astrin positive	88.4615	49.2063	60.8247	50	61.1111		34.4828	43.4783	51.4706	35.3846	36.2319		21.4286	17.3077	13.253	7.01754	14.2857
Astrin negative	11.5385	50.7937	39.1753	50	38.8889		65.5172	56.5217	48.5294	64.6154	63.7681		78.5714	82.6923	86.747	92.9825	85.7143
851-1193	RO3306+ZM					RO3306						DMSO
KT munber	Cell03	Cell01	Cell02	Cell06		Cell03	Cell04	Cell05	Cell06	Cell07		Cell07	Cell06	Cell05	Cell03	Cell02
Astrin positive	22	24	7	9		18	22	20	11	19		6	6	9	5	7
Astrin negative	55	25	58	34		45	49	39	44	45		64	79	62	71	48
Total number	77	49	65	43		63	71	59	55	64		70	85	71	76	55
Percentage	Cell03	Cell01	Cell02	Cell06		Cell03	Cell04	Cell05	Cell06	Cell07		Cell07	Cell06	Cell05	Cell03	Cell02
Astrin positive	28.5714	48.9796	10.7692	20.9302		28.5714	30.9859	33.8983	20	29.6875		8.57143	7.05882	12.6761	6.57895	12.7273
Astrin negative	71.4286	51.0204	89.2308	79.0698		71.4286	69.0141	66.1017	80	70.3125		91.4286	92.9412	87.3239	93.4211	87.2727
WT	RO3306+ZM						RO3306						DMSO
KT number	Cell01	Cell04	Cell05	Cell06	Cell07		Cell01	Cell02	Cell03	Cell06	Cell07		Cell02	Cell03	Cell04	Cell05	Cell07
Astrin positive	68	46	36	42	54		62	45	57	48	60		41	43	23	41	59
Astrin negative	5	1	9	1	14		16	17	19	18	15		29	24	23	33	6
Total number	73	47	45	43	68		78	62	76	66	75		70	67	46	74	65
Percentage	Cell01	Cell04	Cell05	Cell06	Cell07		Cell01	Cell02	Cell03	Cell06	Cell07		Cell02	Cell03	Cell04	Cell05	Cell07
Astrin positive	93.1507	97.8723	80	97.6744	79.4118		79.4872	72.5806	75	72.7273	80		58.5714	64.1791	50	55.4054	90.7692
Astrin negative	6.84932	2.12766	20	2.32558	20.5882		20.5128	27.4194	25	27.2727	20		41.4286	35.8209	50	44.5946	9.23077

## Sheet: Figure 3d
Figure 3d_SIM2 distances between Astrin and CREST
Two tailed Mann Whitney test was performed to test the statistical significance: p=0.3926 (ns)
WT	Distance (µm)	694-1193	Distance(µm)
Cell1	100.24	Cell1	143.55
	68.07		155.03
	99.74		126.27
			121.88
Cell2	98.54		137.11
	161.64		118.74
	144		115.56
	130		123.02
	95.48
	135.04	Cell2	195.7
	68.8		108.45
	89.77		73.28
	117.39		127.73
	166.45		126.76
Cell3	169.93
	121.72
	121.18
	161.64
	175.31
	113.43
	129.59
	94.87
	110.16
	120.72

## Sheet: Figure 4c
		Astrin C-terminal fragments localisation at kinetochores
						GBP-PP1
		1-1193	694-1122	851-1122	694-850	694-1122	851-1122	694-850
	Many	13	0	0	0	4	5	0
	medium	0	0	0	0	2	1	0
	few	0	0	0	0	2	4	0
	none	0	14	14	14	10	8	16
	tot	13	14	14	14	18	18	16
		percentages
	Many	100	0	0	0	22.2222	27.7778	0
	medium	0	0	0	0	11.1111	5.55556	0
	few	0	0	0	0	11.1111	22.2222	0
	none	0	100	100	100	55.5556	44.4444	100

[truncated: 21 more sheets: Figure 4d, Figure 5c, Figure 6b, Figure 6c, Figure 7b, Supplementary Fig 1c, Supplementary Figure 2c, Supplelentary Figure 2d, Suppelentary Figure 2f, Supplementary Figure 2h, Supplementary Figure 3a,b, Supplementary Figure 4a, Supplementary Figure 4b, Supplemenatry Figure 5b, Supplementary Figure 5d, Supplementary Figure 5f, Supplementary Figure 5h, Supplementary Figure 6d, Supplementary 6e, Supplementary Figure 7b …]
